# Supplementary material for: Veterinarian–pharmacist collaboration in veterinary medicine: Roles, practices, and perceptions—A scoping review
Source: PLoS One. 2026 Jul 31;21(7):e0355233. doi: 10.1371/journal.pone.0355233 (PMC13426993; doi:10.1371/journal.pone.0355233)
Supplement: S1 Dataset — (XLSX) [file pone.0355233.s003.xlsx]

## Sheet: Data_matrix
Refference_No	Thesis Title	Author	Year	Country	Language	Study design	Participants	Target species	Setting	Category	Main focus of the study	Compounding	DI / Consultation	Inventory/Supply	Safety/Exposure	Client Education
17	Psychotropic Medications in the Treatment of Feline Urine Spraying	Barbara Sherman Simpson	2007	United States	English	Case Report	Cats	Companion animals（cats）	Veterinary hospital	Practical, Clinical, and Activity Reports	In feline behavioral therapy, pharmacists play an essential role in supporting owner adherence and animal welfare by applying pharmaceutical expertise to provide medications in easy-to-administer forms, such as flavored liquids or transdermal patches.	✓
12	The Role and Education of the Veterinary Pharmacist	Ceresia ML et al.	2009	United States and Canada (panelists' residence)	English	Delphi method	Panel of 143 experts (veterinarians, veterinary hospital pharmacists, pharmaceutical educators, etc.)	General (Small Animals, Large Animals, Wildlife/Exotic Animals)	University / Expert Network	Research and Studies	A consensus was reached on a broad scope of responsibilities for veterinary pharmacists, including dispensing, prescription design, pharmacokinetic monitoring, education, and regulatory compliance.	✓	✓	✓	✓	✓
18	Compounding Solutions for Exotic and Nondomesticated Fauna in Australia: An Investigative Study	Haywood A et al.	2009	Australia	English	Qualitative research	Veterinarians at a Wildlife Theme Park (3 individuals)	Exotic animals, wildlife animals	Zoo	Research and Studies	This qualitative study identified practical challenges in administering medications to wild animals and demonstrated that pharmacist-led dispensing can effectively address these challenges and improve treatment outcomes.	✓
19	Conservative Management of Chronic Kidney Disease in Cats: Recommendations for Veterinarians and Compounding Pharmacists	Meadows RL et al.	2010	United States	English	Expert Opinion	Veterinarian, Pharmacist	Companion animals（cats）	Veterinary Hospital	Practical, Clinical, and Activity Reports	Successful CKD treatment in cats relies on pharmacists reformulating human medications into palatable and practical dosage forms (e.g., liquids or suspensions), reducing the burden on owners and supporting continued treatment while maintaining the cat’s quality of life.	✓	✓
20	Comparison of prescribing and dispensing processes between veterinarians and pharmacists in New Zealand: Are there opportunities for cooperation?	McDowell A et al.	2011	New Zealand	English	Qualitative research	Urban Veterinarians (5 Animal Hospitals)	Companion animals	Veterinary Hospital	Research and Studies	Given veterinarians’ monopoly on dispensing and pharmaceutical sales, collaboration with pharmacists—particularly through their expertise in human medicines and procurement systems—can improve treatment safety, reduce costs for animal owners, and enhance inventory management and regulatory compliance.			✓
21	Extemporaneous compounding in veterinary practice: A New Zealand perspective	Gargiulo DA et al.	2013	New Zealand	English	Qualitative research / cross-sectional study	Veterinarians (99 respondents), Animal Facility and Pharmacy Personnel	Dogs, cats, cows, etc.	Zoo / Veterinary Hospital	Research and Studies	Veterinarians frequently require compounded medications but face challenges related to stability and formulation techniques. Leveraging pharmacists’ expertise in biopharmaceutics can address these issues and enable safer, more effective treatment for animal patients.	✓
22	Methocarbamol Suspension for the Treatment of Rhabdomyolysis in Equines	Pruitt BN 3rd	2013	United States	English	Case Report	Horses (racehorses, Irish sport horses)	Horses	Veterinary Hospital	Practical, Clinical, and Activity Reports	For large animals such as horses, where administering standard human medications is challenging, pharmacists can significantly improve treatment adherence by compounding customized suspensions tailored to animal preferences (e.g., peppermint flavor).	✓
23	Frequency of Interactions Between Veterinarians and Other Professionals to Guide Interprofessional Education	Root Kustritz MV et al.	2013	United States	English	Cross-sectional study	Veterinarians who are members of the American Veterinary Medical Association (AVMA) (769 respondents)	Small animals, large animals, exotic animals, etc.	University / Government and Administrative Agencies / Business	Research and Studies	Veterinarians regularly collaborate with pharmacists, often on a monthly to weekly basis, particularly to verify specialized pharmaceutical information such as drug interactions, contraindications, and species-specific metabolic differences.		✓
24	Assessing pet owner and veterinarian perceptions of need for veterinary compounding services	Bennett SA et al.	2018	United States	English	Cross-sectional study	Animal owners (118 individuals), Veterinarians (15 individuals)	Companion animals	Pharmacy / Veterinary Hospital	Research and Studies	While many animal owners and veterinarians express interest in veterinary compounding at local pharmacies (e.g., flavor modification), veterinarians report concerns regarding pharmacists’ level of veterinary-specific knowledge.	✓
25	The role of the community pharmacist in veterinary patient care: a cross-sectional study of pharmacist and veterinarian viewpoints	Fredrickson ME et al.	2020	United States	English	Cross-sectional study	Pharmacists (357 individuals), Veterinarians (232 individuals)	Companion animals	Pharmacy / Veterinary Hospital	Research and Studies	Although both professions recognize the value of collaboration and report frequent practical interactions, veterinarians remain hesitant to accept pharmacists as clinical counselors, instead emphasizing their role in compounding.	✓
26	Pharmacists in zoos? A qualitative study investigating the potential for pharmacist involvement in wildlife health care in Aotearoa, New Zealand	Besley N et al.	2023	New Zealand	English	Qualitative / cross-sectional	Veterinarians at Zoos and Wildlife Parks (8 responses, 4 interviews)	Wildlife animals, zoo animals (including exotic animals)	Zoo	Research and Studies	Veterinarians highly value pharmacists as specialists in compounding and dispensing, particularly when commercially available medications are inadequate, and recognize their contributions to maintaining wildlife health.	✓
27	Kampo Medicines Treatment of Pets: The Role of Pharmacist at a Prescription Pharmacy in Promoting (in Japanese)	Shimizu R et al.	2023	Japan / Taiwan	Japanese	Cross-sectional study	Animal owners (118 in Japan, 133 in Taiwan), veterinarians at animal hospitals (56 facilities)	Companion animals	Pharmacy / Veterinary Hospital	Research and Studies	Pharmacists can compensate for veterinarians’ limitations in inventory management and pharmacological knowledge by supplying herbal medicines and developing improved dosage forms, thereby expanding treatment options through information sharing.		✓			✓
28	Survey and Activity Report on the Need for Pharmacists in Community Animal Hospitals (in Japanese)	Otsuka T & Asai R	2023	Japan	Japanese	Activity Report / cross-Sectional study	Veterinarians working at animal hospitals (15 individuals), veterinary nurses (20 individuals)	Companion animals	Veterinary Hospital	Practical, Clinical, and Activity Reports	Establishing optimized inventory management is identified as the first step for pharmacists working in veterinary hospitals, forming the foundation for team-based care in which veterinarians act as clinical consultation partners and nurses as specialists in owner education.			✓		✓
29	Professional profile in veterinary oncology: A Brazilian nationwide survey	Ferreira AA et al.	2024	Brazil	English	Cross-sectional study	Veterinarians (62 individuals), pharmacists (45 individuals), and others totaling 108 individuals	Companion animals	Veterinary Hospital	Research and Studies	Veterinary facilities in which pharmacists oversee the preparation of anticancer (cytotoxic) agents demonstrate safer infrastructure and experience fewer occupational accidents compared with facilities led by veterinarians.	✓			✓
10	Current Situation for Pharmacists in Japanese Veterinary Medicine: Exploring the Pharmaceutical Needs and Challenges of Veterinary Staff to Facilitate Collaborative Veterinary Care	Konno T et al.	2024	Japan	English	Cross-sectional study	Pharmacy and drugstore staff (324 individuals), veterinary hospital staff (217 individuals)	Companion animals	Pharmacy / Veterinary Hospital	Research and Studies	Japanese veterinarians expect pharmacists to contribute beyond dispensing, particularly through drug information provision and inventory management, yet a gap in mutual understanding between the two professions persists.		✓	✓
30	Pharmacist and veterinarian collaboration in Klang Valley, Malaysia: A veterinarians’ perception	Paneerselvam GS et al.	2024	Malaysia	English	Cross-sectional study	Veterinarians at private animal hospitals (40 individuals)	Companion animals	Veterinary Hospital	Research and Studies	More than half of Malaysian veterinarians reported positive attitudes toward collaboration with pharmacists, particularly valuing contributions to dispensing techniques and inventory management efficiency, although trust in pharmacists’ expertise remains essential for future expansion.		✓
